# Supplementary material for: Interactive, Narrative-Based Digital Health Interventions for Vaccine Communication: Scoping Review
Source: Vaccines (Basel). 2025 Dec 2;13(12):1220. doi: 10.3390/vaccines13121220 (PMC12737697; doi:10.3390/vaccines13121220)
Supplement: Supplementary file 1 [file vaccines-13-01220-s001.zip]

Archive with 4 entries (4 files):
- S1-Search Strategy.pdf
- S2-Data Extraction Template.pdf
- S3-Evaluation of Interventions.pdf
- S4-Implementation Factors.pdf
